# Supplementary material for: The Temporal Extracellular Proteomics Analysis Reveals the Expression Patterns of Functional Enzymes Involved in Ramie Degumming by Dickeya dadantii Strain DCE-01
Source: Polymers (Basel). 2025 Dec 11;17(24):3284. doi: 10.3390/polym17243284 (PMC12736550; doi:10.3390/polym17243284)
Supplement: Supplementary file 1 [file polymers-17-03284-s001.zip]

Archive with 1 entries (1 files):
- polymers-3929497-supplementary.pdf
